# Supplementary material for: Direct Polypropylene and Polyethylene Liquefaction in CO2 and N2 Atmospheres Using MgO Light and CaO as Catalysts
Source: Materials (Basel). 2022 Jan 22;15(3):844. doi: 10.3390/ma15030844 (PMC8836839; doi:10.3390/ma15030844)
Supplement: Supplementary file 1 [file materials-15-00844-s001.zip]

Archive with 1 entries (1 files):
- materials-1540623-supplementary.pdf
